# Supplementary material for: Bacterial Community Profiling of Milk Samples as a Means to Understand Culture-Negative Bovine Clinical Mastitis
Source: PLoS One. 2013 Apr 25;8(4):e61959. doi: 10.1371/journal.pone.0061959 (PMC3636265; doi:10.1371/journal.pone.0061959)
Supplement: Table S1 — Additional information about the samples used for sequencing. Information includes animal identification, dairy farm, date of sample collection, days in milk, health status, severity score and culture results. (GZ) [file pone.0061959.s002.gz]

## Sheet: Sheet1
Table S1. Additional information about the samples used for sequencing.
Sample	Cow ID	Farm	Date	Days in Milk	Quarter	Type	Severity Score	Culture Results
1A	235	Dairy B	2009-12-02	68	LH	Mastitis	2	No Growth
1B					RF	Healthy		No Growth
2A	280	Dairy B	2009-12-14	384	LF	Mastitis	2	No Growth
2B					RF	Healthy		No Growth
3A	6911	Dairy B	2009-11-25	117	LH	Mastitis	3	No Growth
3B					RH	Healthy		No Growth
4A	6671	Dairy B	2009-11-20	322	RH	Mastitis	2	No Growth
4B					RF	Healthy		No Growth
5A	6001	ISU	2009-08-24	181	RH	Mastitis	3	No Growth
5B					LF	Healthy		No Growth
LSCC1	7103-28	ISU	2009-12-21	155	LF	LSCC1		No Growth
6A	5442	Dairy C	2009-10-27	40	RH	Mastitis	1	No Growth
6B					RF	Healthy		No Growth
7A	6500	Dairy C	2009-11-27	252	RH	Mastitis	1	No Growth
7B					LF	Healthy		No Growth
8A	5313	Dairy B	2009-09-28	90	RH	Mastitis	1	No Growth
8B					RF	Healthy		No Growth
9A	5276	Dairy B	2009-10-02	66	RF	Mastitis	1	No Growth
9B					RH	Healthy		No Growth
10A	6192	ISU	2009-10-10	119	LF	Mastitis	3	No Growth
10B					RH	Healthy		No Growth
LSCC2	7096-18	ISU	2009-12-21	80	RH	LSCC2		No Growth
