# Supplementary material for: Bacterial Community Profiling of Milk Samples as a Means to Understand Culture-Negative Bovine Clinical Mastitis
Source: PLoS One. 2013 Apr 25;8(4):e61959. doi: 10.1371/journal.pone.0061959 (PMC3636265; doi:10.1371/journal.pone.0061959)
Supplement: Table S2 — DNA sequence processing results. (GZ) [file pone.0061959.s003.gz]

## Sheet: Sheet1
Table S2. DNA sequence processing results.
Pool/ Sample	Raw Sequences	Sample Sorted Sequences	Screened/ Denoised Flowgrams	Trimmed Sequences	Aligned Screened Sequences	After Chimeras Removed	Classified as Bacteria (0.9 RDP cutoff)	Classified at Genera Level (0.7 RDP cutoff)
Total	1527024	563648	290942	289783	94604	87083	87022	74196
Pool 1	750111	271718	142049	141820
1A		20838	11445	11445	11106	11106	11106	11106
1B		21262	10786	10777	4271	4266	4263	4136
2A		25294	13692	13660	493	491	487	427
2B		24201	12369	12342	2186	2171	2169	2052
3A		25506	13162	13146	690	681	681	603
3B		23536	12728	12719	8285	4656	4656	4224
4A		18008	9670	9648	397	381	381	324
4B		28665	15839	15800	1186	1170	1170	1006
5A		15116	7805	7795	1166	946	944	757
5B		25171	12129	12111	10541	10242	10242	3880
LSCC1		23784	11528	11482	2573	2373	2373	2325
1A NoGPhi		20337	10896	10895	10669	10669	10669	10669
Pool 2	776913	291930	148893	147963
6A		24925	13138	12996	1129	1119	1117	832
6B		27342	14433	14356	1892	1747	1746	1245
7A		33688	16911	16768	377	362	336	298
7B		27088	13502	13480	10332	9244	9244	8858
8A		24641	11909	11844	395	381	377	302
8B		24996	12131	12048	4381	4235	4220	4071
9A		24653	12978	12928	295	284	284	250
9B		23605	15556	15517	14589	13801	13799	10519
10A		24881	11721	11604	491	476	476	435
10B		27318	12881	12742	1078	727	727	552
LSCC2		28793	13733	13680	6082	5555	5555	5325
Average		24506.4	12649.6	12599.3	4113.22	3786.22	3783.57	3225.91
St. Dev.		3810.17	1991.46	1973.19	4489.87	4241.67	4242.78	3672.36
Min		15116	7805	7795	295	284	284	250
Median		24881	12728	12719	1892	1747	1746	1245
Max		33688	16911	16768	14589	13801	13799	11106
