# Supplementary material for: Bacterial Community Profiling of Milk Samples as a Means to Understand Culture-Negative Bovine Clinical Mastitis
Source: PLoS One. 2013 Apr 25;8(4):e61959. doi: 10.1371/journal.pone.0061959 (PMC3636265; doi:10.1371/journal.pone.0061959)
Supplement: Table S3 — Univariate analyses of the 40 most abundant genera classifications between samples. (GZ) [file pone.0061959.s004.gz]

## Sheet: Sheet1
Table S3. Univariate analyses of the 40 most abundant genera classifications between samples.
Genus	Clinical Mean	Healthy Mean	Fisher's Exact Test (p-value)	Wilcoxon signed rank test (p-value)	Paired T-test (p-value)	Greater Relative Abundance
Achromobacter	0.0064583	0.00121624	1	0.155132	0.152303	Clinical
Acinetobacter	0.00969143	0.00794772	1	0.431641	0.563168	Clinical
Anaerobacter	0	0.0022066	1	1	0.343436	Healthy
Anaerococcus	0.000849839	0.00153846	1	1	0.64901	Healthy
Atopobium	0	0.00307295	1	1	0.343436	Healthy
Bradyrhizobium	0.00314377	0.0248913	0.349845	0.477197	0.300346	Healthy
Brevibacterium	0	0.0011256	0.473684	0.371093	0.336872	Healthy
Brevundimonas	0.00332127	0.00130574	1	0.0423153	0.0499327	Clinical
Burkholderia	0.0118219	0.00282274	1	0.0195312	0.0228511	Clinical
Caulobacter	0.00172946	0.00183069	0.303406	0.812704	0.890398	Healthy
Clostridium_XI	0.00339478	0.0152997	1	0.855132	0.424735	Healthy
Corynebacterium	0.0197495	0.00245025	0.36985	0.528612	0.195764	Clinical
Coxiella	0	0.00638608	0.473684	0.371093	0.341546	Healthy
Dolosigranulum	0	0.00148912	1	1	0.343436	Healthy
Facklamia	0	0.0011526	1	1	0.343436	Healthy
Haemophilus	0	0.0011595	1	1	0.343436	Healthy
Kocuria	0.0238138	0	1	1	0.343436	Clinical
Luteimonas	0.000211864	0.00109797	1	1	0.452575	Healthy
Methylobacterium	0.00708045	0.00214714	1	0.271899	0.206001	Clinical
Mycoplasma	0.099946	0	1	1	0.343436	Clinical
Ochrobactrum	0.00983847	0	1	1	0.343436	Clinical
Paenibacillus	0	0.00109536	1	1	0.343436	Healthy
Parapedobacter	0	0.0110225	1	1	0.343436	Healthy
Pelomonas	0.0169228	0.00847986	1	0.232422	0.359756	Clinical
Propionibacterium	0.016053	0.00732194	1	0.236137	0.285531	Clinical
Pseudomonas	0.0384855	0.187531	1	0.00976562	0.0112058	Healthy
Psychrobacter	0.000704105	0.0493045	0.0697785	0.0329694	0.243285	Healthy
Ralstonia	0.0863175	0.300565	1	0.0273438	0.021587	Healthy
Rhodococcus	0.0112592	0.00541327	1	0.406941	0.353713	Clinical
Riemerella	0.000297619	0.0218799	0.140867	0.0590582	0.316822	Healthy
Saccharofermentans	0	0.0025641	1	1	0.343436	Healthy
Solobacterium	0	0.00729533	1	1	0.343436	Healthy
Sphingobacterium	0.000265252	0.00565258	1	1	0.368316	Healthy
Sphingomonas	0.204213	0.0402376	1	0.00390625	0.000906309	Clinical
Sphingopyxis	0.0228602	9.76372e-06	0.303406	0.105645	0.118687	Clinical
Sporocytophaga	0.00450928	0	1	1	0.343436	Clinical
Staphylococcus	0.00982622	0.00323456	0.649917	0.155132	0.167705	Clinical
Stenotrophomonas	0.152148	0.0496417	1	0.0273438	0.0313705	Clinical
Streptococcus	0.00561265	0.0133203	0.628483	0.589639	0.589926	Healthy
Variovorax	0.00846863	0.00567858	0.649917	0.233953	0.489548	Clinical
Mean abundance calculations were performed for each sample using counts normalized by the total bacterial domain classified sequences for each sample.
