# Supplementary material for: Bacterial Community Profiling of Milk Samples as a Means to Understand Culture-Negative Bovine Clinical Mastitis
Source: PLoS One. 2013 Apr 25;8(4):e61959. doi: 10.1371/journal.pone.0061959 (PMC3636265; doi:10.1371/journal.pone.0061959)
Supplement: Table S4 — Sequences of primers used in the study. (GZ) [file pone.0061959.s005.gz]

## Sheet: Sheet1
Table S4. Sequences of primers used in the study.
Primer	Sequence (5’-3’)*	Reference
BSF8	AGAGTTTGATCCTGGCTCAG	Wilmotte 1993
BSR357	CTGCTGCCTYCCGTA	Wilmotte 1993
J20	CGTATCGCCTCCCTCGCGCCATCAG—ACGAGTGCGT—AGAGTTTGATCCTGGCTCAG	This study
J21	CTATGCGCCTTGCCAGCCCGCTCAG—ACGAGTGCGT—CTGCTGCCTYCCGTA	This study
J22	CGTATCGCCTCCCTCGCGCCATCAG—ACGCTCGACA—AGAGTTTGATCCTGGCTCAG	This study
J23	CTATGCGCCTTGCCAGCCCGCTCAG—ACGCTCGACA—CTGCTGCCTYCCGTA	This study
J24	CGTATCGCCTCCCTCGCGCCATCAG—AGACGCACTC—AGAGTTTGATCCTGGCTCAG	This study
J25	CTATGCGCCTTGCCAGCCCGCTCAG—AGACGCACTC—CTGCTGCCTYCCGTA	This study
J26	CGTATCGCCTCCCTCGCGCCATCAG—AGCACTGTAG—AGAGTTTGATCCTGGCTCAG	This study
J27	CTATGCGCCTTGCCAGCCCGCTCAG—AGCACTGTAG—CTGCTGCCTYCCGTA	This study
J28	CGTATCGCCTCCCTCGCGCCATCAG—ATCAGACACG—AGAGTTTGATCCTGGCTCAG	This study
J29	CTATGCGCCTTGCCAGCCCGCTCAG—ATCAGACACG—CTGCTGCCTYCCGTA	This study
J30	CGTATCGCCTCCCTCGCGCCATCAG—CATAGTAGTG—AGAGTTTGATCCTGGCTCAG	This study
J31	CTATGCGCCTTGCCAGCCCGCTCAG—CATAGTAGTG—CTGCTGCCTYCCGTA	This study
J32	CGTATCGCCTCCCTCGCGCCATCAG—CGTGTCTCTA—AGAGTTTGATCCTGGCTCAG	This study
J33	CTATGCGCCTTGCCAGCCCGCTCAG—CGTGTCTCTA—CTGCTGCCTYCCGTA	This study
J34	CGTATCGCCTCCCTCGCGCCATCAG—CTCGCGTGTC—AGAGTTTGATCCTGGCTCAG	This study
J35	CTATGCGCCTTGCCAGCCCGCTCAG—CTCGCGTGTC—CTGCTGCCTYCCGTA	This study
J36	CGTATCGCCTCCCTCGCGCCATCAG—TAGTATCAGC—AGAGTTTGATCCTGGCTCAG	This study
J37	CTATGCGCCTTGCCAGCCCGCTCAG—TAGTATCAGC—CTGCTGCCTYCCGTA	This study
J38	CGTATCGCCTCCCTCGCGCCATCAG—TCTCTATGCG—AGAGTTTGATCCTGGCTCAG	This study
J39	CTATGCGCCTTGCCAGCCCGCTCAG—TCTCTATGCG—CTGCTGCCTYCCGTA	This study
J42	CGTATCGCCTCCCTCGCGCCATCAG—CGAGAGATAC—AGAGTTTGATCCTGGCTCAG	This study
J43	CTATGCGCCTTGCCAGCCCGCTCAG—CGAGAGATAC—CTGCTGCCTYCCGTA	This study
J44	CGTATCGCCTCCCTCGCGCCATCAG—ATACGACGTA—AGAGTTTGATCCTGGCTCAG	This study
J45	CTATGCGCCTTGCCAGCCCGCTCAG—ATACGACGTA—CTGCTGCCTYCCGTA	This study
*Primer sequences containing A or B Titanium fusion primers from Roche 454 life sciences are shown in bold followed by 10 base multiplexing identity tags and end with a 16S rDNA specific sequence.
